# Supplementary material for: Revision of Polygonatum (Asparagaceae, Nolinoideae, Polygonateae) of Taiwan
Source: PhytoKeys. 2019 Feb 14;(117):99–118. doi: 10.3897/phytokeys.117.31902 (PMC6384283; doi:10.3897/phytokeys.117.31902)
Supplement: XML Treatment for Polygonatum arisanense Hayata var. chingshuishanianum [file phytokeys.117.31902-treatment2.xml]

<!DOCTYPE tp:taxon-treatment
  PUBLIC "-//TaxonX//DTD Taxonomic Treatment Publishing DTD v0 20100105//EN" "tax-treatment-NSO.dtd">
<tp:taxon-treatment xmlns:tp="http://www.plazi.org/taxpub"><tp:treatment-meta><kwd-group><label>Taxon classification</label><kwd><named-content xmlns:xlink="http://www.w3.org/1999/xlink" content-type="kingdom">Plantae</named-content></kwd><kwd><named-content xmlns:xlink="http://www.w3.org/1999/xlink" content-type="order">Asparagales</named-content></kwd><kwd><named-content xmlns:xlink="http://www.w3.org/1999/xlink" content-type="family">Asparagaceae</named-content></kwd></kwd-group><mixed-citation publication-type="journal"><person-group><name><surname>Chien-Ti</surname><given-names>Chao</given-names></name><name><surname>Yen-Hsueh</surname><given-names>Tseng</given-names></name></person-group><article-title>Revision of <italic><tp:taxon-name><tp:taxon-name-part taxon-name-part-type="genus" reg="Polygonatum">Polygonatum</tp:taxon-name-part></tp:taxon-name></italic> (<tp:taxon-name><tp:taxon-name-part taxon-name-part-type="family">Asparagaceae</tp:taxon-name-part></tp:taxon-name>, <tp:taxon-name><tp:taxon-name-part taxon-name-part-type="subfamily">Nolinoideae</tp:taxon-name-part></tp:taxon-name>, Polygonateae) of Taiwan</article-title><source>PhytoKeys</source><day>14</day><month>2</month><year>2019</year><volume>2019</volume><issue>117</issue><fpage>99</fpage><lpage>118</lpage><pub-id pub-id-type="doi">10.3897/phytokeys.117.31902</pub-id></mixed-citation></tp:treatment-meta><tp:nomenclature><label>2.</label><tp:taxon-name>
              <tp:taxon-name-part taxon-name-part-type="genus" reg="Polygonatum">Polygonatum</tp:taxon-name-part>
              <tp:taxon-name-part taxon-name-part-type="species" reg="arisanense">arisanense</tp:taxon-name-part>
              <tp:taxon-name-part taxon-name-part-type="authority">Hayata</tp:taxon-name-part>
              <tp:taxon-name-part taxon-name-part-type="infraspecific-rank">var.</tp:taxon-name-part>
              <tp:taxon-name-part taxon-name-part-type="variety" reg="chingshuishanianum">chingshuishanianum
              	</tp:taxon-name-part>
              <object-id xmlns:xlink="http://www.w3.org/1999/xlink" content-type="ipni" xlink:type="simple">urn:lsid:ipni.org:names:77194987-1</object-id>
            </tp:taxon-name><tp:taxon-authority>(S. S. Ying) C. T. Chao &amp; Y. H. Tseng</tp:taxon-authority><tp:taxon-status xmlns:xlink="http://www.w3.org/1999/xlink" xlink:type="simple">comb. nov.</tp:taxon-status><xref ref-type="fig" rid="F7">Fig. 7 清水山黃精</xref><!--PageBreak --><!--PageBreak --><tp:nomenclature-citation-list><tp:nomenclature-citation><tp:taxon-name>
                  <tp:taxon-name-part taxon-name-part-type="genus" reg="Polygonatum">Polygonatum</tp:taxon-name-part>
                  <tp:taxon-name-part taxon-name-part-type="species" reg="chingshuishanianum">chingshuishanianum</tp:taxon-name-part>
                </tp:taxon-name><comment>S. S. Ying in Memoirs of the College of Agriculture, National Taiwan University 28(2): 42. 1988. Ying, Fl. Taiwan 5:61, 2000; Boufford et al., Fl. Taiwan 6:112, 2003. Type: Hualien county, Hsiulin township, Chingshuishan, 2300 m, 26 Jun 1988, S. S. Ying s.n. (holotype: NTUF!), <bold>syn. nov.</bold></comment></tp:nomenclature-citation><tp:nomenclature-citation><tp:taxon-name>
                  <tp:taxon-name-part taxon-name-part-type="genus" reg="Polygonatum">Polygonatum</tp:taxon-name-part>
                  <tp:taxon-name-part taxon-name-part-type="species" reg="altelobatum">altelobatum</tp:taxon-name-part>
                </tp:taxon-name><comment>sensu auct. Wang non Hayata, Icones Plantarum Formosanarum 5:229. 1915.</comment></tp:nomenclature-citation></tp:nomenclature-citation-list></tp:nomenclature><tp:treatment-sec sec-type="Perennial herbs" id="SECID0EO1BG"><title>Perennial herbs.</title><p>Rhizome tuberous, 1.5–1.8 cm in diam. Stem straight, 10–30 cm long, purplish-green, base covered with scale leaf, caducous. Leaves deciduous, alternate, chartaceous to thinly coriaceous, 3-nerved, lanceolate to oblong-lanceolate, 5.5–7.5 cm long, 1.5–2.5 cm wide, apex obtuse, base obtuse and decurrent to the petiole base, entire, glabrous on both surfaces, petiole ca. 3 mm long, glabrous. Inflorescences solitary or two flowers, peduncle ca. 1.3 cm long. Flowers pendulous, pedicels 5.0–6.5 mm long, glabrous, articulated close to the flower, perianth tube 1–1.5 cm long, ca. 8 mm wide, base flattened, perianth segments 6, arranged into 2 whorled, each 3, triangular, ca. 5 mm long, ca. 5 mm wide, green with dark green strip, apex obtuse, floccose. Stamens 6, base expansion and flattened, inserted at middle of perianth, filaments 5.5–6.5 mm long, anthers oblong-lanceolate, 1.5–2.0 mm long, ca. 1 mm wide. Ovary superior, globose, 4.5–5.5 mm long, 3.5–4.5 mm in diam., glabrous, style filiform, ca. 1 cm long, glabrous, stigma entire, pubescent. Fruits berry, globose, glabrous. 2n=22.</p></tp:treatment-sec><tp:treatment-sec sec-type="Endemic" id="SECID0ET1BG"><title>Endemic.</title><p>Known only from the summit of Mt. Chingshuishan, ca. 2300–2400 m, on exposed limestone slopes (Fig. <xref ref-type="fig" rid="F4">4</xref>).</p></tp:treatment-sec><tp:treatment-sec sec-type="Specimen examined" id="SECID0E41BG"><title>Specimen examined.</title><p><bold>Hualien county</bold>: Hsiulin township, Mt. Chingshuishan, on the way from the entrance to the mountain peak, 2000–2400 m, 9 May 1997, C. H. Chen &amp; S. D. Shen 2066 (TNM; TNU); Mt. Chingshuishan, near the summit, ca. 2200 m, 2 Jun 2010, C. T. Chao 1424 (TCF); same loc., 17 May 2014, C. T. Chao 3396 (TCF); same loc., 17 May 2015, C. T. Chao 3767 (TCF); same loc., 1 May 2016, C. T. Chao 4128 (TCF); Hsiulin township, 2400 m, 22 Aug 1996, C. H. Chen &amp; C. T. Lu 64 (TNU).</p><fig id="F7" position="float" orientation="portrait"><label>Figure 7.</label><caption><p><tp:taxon-name><tp:taxon-name-part taxon-name-part-type="genus" reg="Polygonatum">Polygonatum</tp:taxon-name-part><tp:taxon-name-part taxon-name-part-type="species" reg="arisanense">arisanense</tp:taxon-name-part><tp:taxon-name-part taxon-name-part-type="infraspecific-rank">var.</tp:taxon-name-part><tp:taxon-name-part taxon-name-part-type="variety" reg="chingshuishanianum">chingshuishanianum</tp:taxon-name-part></tp:taxon-name>. <bold>A</bold> habit <bold>B</bold> rhizome <bold>C</bold> leaf adaxial surface <bold>D</bold> leaf abaxial surface <bold>E</bold> inflorescence <bold>F</bold> expanded perianth with stamens <bold>G</bold> pistil.</p></caption><graphic xmlns:xlink="http://www.w3.org/1999/xlink" xlink:href="phytokeys-117-099-g007.jpg" position="float" orientation="portrait" xlink:type="simple" id="oo_264642.jpg"/></fig></tp:treatment-sec><tp:treatment-sec><!--Section generated to contain objects referenced in tp:taxon-treatment.--><fig id="F4" position="float" orientation="portrait"><label>Figure 4.</label><caption><p>Distribution map of <tp:taxon-name><tp:taxon-name-part taxon-name-part-type="genus" reg="Polygonatum">Polygonatum</tp:taxon-name-part><tp:taxon-name-part taxon-name-part-type="species" reg="arisanense">arisanense</tp:taxon-name-part><tp:taxon-name-part taxon-name-part-type="infraspecific-rank">var.</tp:taxon-name-part><tp:taxon-name-part taxon-name-part-type="variety" reg="chingshuishanianum">chingshuishanianum</tp:taxon-name-part></tp:taxon-name>.</p></caption><graphic xmlns:xlink="http://www.w3.org/1999/xlink" xlink:href="phytokeys-117-099-g004.jpg" position="float" orientation="portrait" xlink:type="simple" id="oo_264639.jpg"/></fig></tp:treatment-sec></tp:taxon-treatment>
