# Supplementary material for: Revision of Polygonatum (Asparagaceae, Nolinoideae, Polygonateae) of Taiwan
Source: PhytoKeys. 2019 Feb 14;(117):99–118. doi: 10.3897/phytokeys.117.31902 (PMC6384283; doi:10.3897/phytokeys.117.31902)
Supplement: XML Treatment for Polygonatum arisanense Hayata var. formosanum [file phytokeys.117.31902-treatment3.xml]

<!DOCTYPE tp:taxon-treatment
  PUBLIC "-//TaxonX//DTD Taxonomic Treatment Publishing DTD v0 20100105//EN" "tax-treatment-NSO.dtd">
<tp:taxon-treatment xmlns:tp="http://www.plazi.org/taxpub"><tp:treatment-meta><kwd-group><label>Taxon classification</label><kwd><named-content xmlns:xlink="http://www.w3.org/1999/xlink" content-type="kingdom">Plantae</named-content></kwd><kwd><named-content xmlns:xlink="http://www.w3.org/1999/xlink" content-type="order">Asparagales</named-content></kwd><kwd><named-content xmlns:xlink="http://www.w3.org/1999/xlink" content-type="family">Asparagaceae</named-content></kwd></kwd-group><mixed-citation publication-type="journal"><person-group><name><surname>Chien-Ti</surname><given-names>Chao</given-names></name><name><surname>Yen-Hsueh</surname><given-names>Tseng</given-names></name></person-group><article-title>Revision of <italic><tp:taxon-name><tp:taxon-name-part taxon-name-part-type="genus" reg="Polygonatum">Polygonatum</tp:taxon-name-part></tp:taxon-name></italic> (<tp:taxon-name><tp:taxon-name-part taxon-name-part-type="family">Asparagaceae</tp:taxon-name-part></tp:taxon-name>, <tp:taxon-name><tp:taxon-name-part taxon-name-part-type="subfamily">Nolinoideae</tp:taxon-name-part></tp:taxon-name>, Polygonateae) of Taiwan</article-title><source>PhytoKeys</source><day>14</day><month>2</month><year>2019</year><volume>2019</volume><issue>117</issue><fpage>99</fpage><lpage>118</lpage><pub-id pub-id-type="doi">10.3897/phytokeys.117.31902</pub-id></mixed-citation></tp:treatment-meta><tp:nomenclature><label>3.</label><tp:taxon-name>
              <tp:taxon-name-part taxon-name-part-type="genus" reg="Polygonatum">Polygonatum</tp:taxon-name-part>
              <tp:taxon-name-part taxon-name-part-type="species" reg="arisanense">arisanense</tp:taxon-name-part>
              <tp:taxon-name-part taxon-name-part-type="authority">Hayata</tp:taxon-name-part>
              <tp:taxon-name-part taxon-name-part-type="infraspecific-rank">var.</tp:taxon-name-part>
              <tp:taxon-name-part taxon-name-part-type="variety" reg="formosanum">formosanum</tp:taxon-name-part>
              <object-id xmlns:xlink="http://www.w3.org/1999/xlink" content-type="ipni" xlink:type="simple">urn:lsid:ipni.org:names:77194988-1</object-id>
            </tp:taxon-name><tp:taxon-authority>(Hayata) C. T. Chao &amp; Y. H. Tseng</tp:taxon-authority><tp:taxon-status xmlns:xlink="http://www.w3.org/1999/xlink" xlink:type="simple">comb. nov.</tp:taxon-status><xref ref-type="fig" rid="F8">Fig. 8 大屯黃精</xref><tp:nomenclature-citation-list><tp:nomenclature-citation><tp:taxon-name>
                  <tp:taxon-name-part taxon-name-part-type="genus" reg="Polygonatum">Polygonatum</tp:taxon-name-part>
                  <tp:taxon-name-part taxon-name-part-type="species" reg="officinale">officinale</tp:taxon-name-part>
                  <tp:taxon-name-part taxon-name-part-type="authority">All.</tp:taxon-name-part>
                  <tp:taxon-name-part taxon-name-part-type="infraspecific-rank">var.</tp:taxon-name-part>
                  <tp:taxon-name-part taxon-name-part-type="variety" reg="formosanum">formosanum</tp:taxon-name-part>
                </tp:taxon-name><comment>Hayata, Icones Plantarum Formosanarum. 9:140. 1920. Type: Taipei City, Taiton (Mt. Tatunshan), ad 1500 metra, U. Faurie 544 (holotype: KYO!).</comment></tp:nomenclature-citation><tp:nomenclature-citation><tp:taxon-name>
                  <tp:taxon-name-part taxon-name-part-type="genus" reg="Polygonatum">Polygonatum</tp:taxon-name-part>
                  <tp:taxon-name-part taxon-name-part-type="species" reg="formosanum">formosanum</tp:taxon-name-part>
                </tp:taxon-name><comment>(Hayata) Masam. &amp; Simada, Short Flora of Formosa 271. 1936.</comment></tp:nomenclature-citation><tp:nomenclature-citation><tp:taxon-name>
                  <tp:taxon-name-part taxon-name-part-type="genus" reg="Polygonatum">Polygonatum</tp:taxon-name-part>
                  <tp:taxon-name-part taxon-name-part-type="species" reg="daitonense">daitonense</tp:taxon-name-part>
                </tp:taxon-name><comment>T. S. Liu &amp; S. S. Ying <italic>nom. nud.</italic></comment></tp:nomenclature-citation></tp:nomenclature-citation-list></tp:nomenclature><tp:treatment-sec sec-type="Perennial herbs" id="SECID0EX6BG"><title>Perennial herbs.</title><p>Rhizome tuberous. Stem straight to arching, 30–80 cm long, green or purplish, glabrous, covered with scale leaf at the base, caducous. Leaves deciduous, alternate, thick chartaceous to coriaceous, ovate to lanceolate ovate 3-multiple nerved, apex attenuate, base obtuse, 8.0–10.5 cm long, 3.5–5.5 cm wide, sessile or short-petioled, ca. 3 mm long, often purplish. Inflorescences axillary, solitary to umbels with 3–5 flowers, peduncle subequal to pedicels, 1.5–2.0 cm long, articulated close to the flower, bracteoles very minutely, caducous. Flowers pendulous, perianth tube, 2.5–3.5 cm long, 0.5–1.0 cm <!--PageBreak --><!--PageBreak -->wide, slight flattened at base, white with green strips, perianth segments 6, arranged into 2 whorls, each 3, 5.5–8.0 mm long, 5.5–8.0 mm wide, green with dark green strip, ovate to triangle, apex obtuse, floccose. Stamens 6, filaments slender, base expansion and inflated, papillose or short cottony, inserted at middle of perianth tube, ca. 5 mm long, anthers 1.5–2.0 mm long, 2-loculed, introrse and longitudinally dehiscent. Ovary superior, 3-loculed, ovate to oblong, covered with white powder, 3.5–4.0 mm long, ca. 3 mm in diam., style filiform, ca. 1.5 cm long, stigma entire, pubescent. Fruit berry, purplish black. 2n=22.</p></tp:treatment-sec><tp:treatment-sec sec-type="Endemic" id="SECID0EBAAI"><title>Endemic.</title><p>Only know from Yangmingshan national park, northern Taiwan (Fig. <xref ref-type="fig" rid="F5">5</xref>).</p></tp:treatment-sec><tp:treatment-sec sec-type="Specimen examined" id="SECID0ELAAI"><title>Specimen examined.</title><p><bold>Taipei city</bold>: Mt. Tatunshan, 26 Apr 1931, S. Sasaki 19 (TAI); same loc., 10 May 1936, H. Simada 1292 (TAI); same loc., 10 Apr 1981, Y. F. Chen 2025 (TAI); same loc., 8 May 2010, C. T. Chao 1416 (TCF); same loc., 1 May 2016, C. T. Chao 4105 (TCF); Tsaoshan to Chutzihu, 1931, Tanaka 1250 (TAI); Shiaokuangyingshan, 11 Apr 1937, H. Simada 1287 (TAI); same loc., 22 Apr 1937, H. Simada 1289 (TAI); Mt. Chihsingshan, 30 Jun 1937, H. Simada 1369 (TAI); same loc., 1 Nov 1968, M. Mizushima et C. C. Hsu 5082 (TAI); same loc., 14 Apr 1983, K. C. Yang 1367 (TAI); same loc., 25 Apr 1985, T. C. Wan &amp; K. C. Yang 2004 (TAI); Chunghsing Farm. 4 Apr 1988, T. C. Huang 13452 (TAI); Chutzuhu, 500 m, 24 Mar 1972, J. W. Tsai 88 (TAIF); Hsiantienhu, 800 m, 16 Sep 1985, S. Y. Lu 16890 (TAIF); Tsaikungkengshan, 850 m, 19 Aug 2001, P. F. Lu 1123 (TAIF); same loc., 26 Oct 2002, S. W. Chung 5943 (TAIF); same loc., 1 Apr 2006, P. F. Lu 11560 (HAST); same loc., 850 m, 14 Jul 1996, S. C. Wu et al. 877 (TNM, TNU); Yangmingshan, 700–800 m, 4 Apr 2008, P. F. Lu 15623 (HAST); Chungchengshan to Tatunnanfeng, 600–900 m, 3 Apr 1998, C. M. Wang 3005 (HAST, TNM); Palaka highway, close to Hsiaoyukeng, 700–800 m, 24 Feb 1997, S. M. Kuo &amp; H. M. Shih 79 (TNU); on the top of Mt. Chihsing, 900–1000 m, 28 Apr 1997, S. M. Kuo &amp; Y. C. Chen 81 (TNU); the path to Tsaikungkengshan, 700–800 m, 30 Mar 2007, Y. C. Huang 546 (TNU);</p><fig id="F8" position="float" orientation="portrait"><label>Figure 8.</label><caption><p><tp:taxon-name><tp:taxon-name-part taxon-name-part-type="genus" reg="Polygonatum">Polygonatum</tp:taxon-name-part><tp:taxon-name-part taxon-name-part-type="species" reg="arisanense">arisanense</tp:taxon-name-part><tp:taxon-name-part taxon-name-part-type="infraspecific-rank">var.</tp:taxon-name-part><tp:taxon-name-part taxon-name-part-type="variety" reg="formosanum">formosanum</tp:taxon-name-part></tp:taxon-name>. <bold>A</bold> habit <bold>B</bold> rhizome <bold>C</bold> leaf adaxial surface <bold>D</bold> leaf abaxial surface <bold>E</bold> inflorescences <bold>F</bold> flower <bold>G</bold> expanded perianth with stamens.</p></caption><graphic xmlns:xlink="http://www.w3.org/1999/xlink" xlink:href="phytokeys-117-099-g008.jpg" position="float" orientation="portrait" xlink:type="simple" id="oo_264643.jpg"/></fig></tp:treatment-sec><tp:treatment-sec><!--Section generated to contain objects referenced in tp:taxon-treatment.--><fig id="F5" position="float" orientation="portrait"><label>Figure 5.</label><caption><p>Distribution map of <tp:taxon-name><tp:taxon-name-part taxon-name-part-type="genus" reg="Polygonatum">Polygonatum</tp:taxon-name-part><tp:taxon-name-part taxon-name-part-type="species" reg="arisanense">arisanense</tp:taxon-name-part><tp:taxon-name-part taxon-name-part-type="infraspecific-rank">var.</tp:taxon-name-part><tp:taxon-name-part taxon-name-part-type="variety" reg="formosanum">formosanum</tp:taxon-name-part></tp:taxon-name>.</p></caption><graphic xmlns:xlink="http://www.w3.org/1999/xlink" xlink:href="phytokeys-117-099-g005.jpg" position="float" orientation="portrait" xlink:type="simple" id="oo_264640.jpg"/></fig></tp:treatment-sec></tp:taxon-treatment>
